# Supplementary material for: Low-Density Lipoprotein Subfraction Phenotype Is Associated with Epicardial Adipose Tissue Volume in Type 2 Diabetes
Source: J Clin Med. 2025 Jan 28;14(3):862. doi: 10.3390/jcm14030862 (PMC11818426; doi:10.3390/jcm14030862)
Supplement: Supplementary file 1 [file jcm-14-00862-s001.zip]

Archive with 2 entries (2 files):
- All correlations 2.xlsx
- Supplementary file 2 ROC predicted variable.pdf
