# Supplementary material for: Low-Density Lipoprotein Subfraction Phenotype Is Associated with Epicardial Adipose Tissue Volume in Type 2 Diabetes
Source: J Clin Med. 2025 Jan 28;14(3):862. doi: 10.3390/jcm14030862 (PMC11818426; doi:10.3390/jcm14030862)
Supplement: Supplementary file 1 [file jcm-14-00862-s001.zip › All correlations 2.xlsx]

## Sheet: P
	iEAT	LVEF	CAC	Age	BMI	Weight	Waist	HbA1c	Glucose	C peptide	Bilirrubin	AST	ALT	ALP	GGT	CRP	Chol	Tg	HDLc	LDLc	VLDLc	ApoB	ApoA-I	ApoA-II	ApoC-III	ApoE	TnT	NT-proBNP	VLDL Chol	VLDL tg	VLDL phos	VLDL FC	VLDL EC	VLDL apoB	VLDL apoE	VLDL apoC-III	VLDL prot	LDL Chol	LDL tg	LDL phos	LDL FC	LDL EC	LDL apoB	LDL apoE	LDL apoC-III	LDL prot	HDL Chol	HDL tg	HDL phos
iEAT		0.912548	0.166255	8.00601e-05	0.00278676	0.0500796	0.00527552	0.00589106	0.00297639	0.0539389	0.067482	0.722883	0.0814183	0.0470482	7.33976e-05	0.0216889	0.969204	0.0475913	0.109967	0.917738	0.0315894	0.648133	0.0778948	0.346448	0.898993	0.522191	0.456641	0.145863	0.45096	0.500637	0.318144	0.718607	0.636851	0.278329	0.906058	0.178822	0.0588144	0.851366	0.822519	0.497077	0.0675503	0.357691	0.790418	0.498302	0.750753	0.538852	0.598488	0.270236	0.249263
LVEF	0.912548		0.951031	0.965066	0.715234	0.831145	0.309421	0.0239857	0.641107	0.269756	0.632212	0.471895	0.673692	0.747397	0.176722	0.0545163	0.380598	0.270339	0.00493679	0.126991	0.264172	0.0158249	0.0188614	0.56206	0.487489	0.775884	0.0920569	0.315556	0.0402995	0.0993718	0.0252247	0.151618	0.0155826	0.301476	0.0122148	0.807644	0.556645	0.948441	0.622521	0.555965	0.190227	0.872337	0.909042	0.462266	0.363436	0.802294	0.133808	0.0799615	0.250832
CAC	0.166255	0.951031		0.000246249	0.295513	0.0326613	0.110623	0.709997	0.509419	0.52014	0.6975	0.12923	0.437599	0.946669	0.678272	0.953388	0.894576	0.233349	0.981668	0.790763	0.217897	0.928782	0.338371	0.872767	0.964625	0.652387	1.40275e-05	0.117141	0.511489	0.682449	0.672357	0.755231	0.773789	0.894483	0.693402	0.650119	0.850486	0.193122	0.670365	0.987127	0.0425441	0.798767	0.209697	0.885009	0.97658	0.0980169	0.953766	0.446128	0.112989
Age	8.00601e-05	0.965066	0.000246249		0.862436	0.781493	0.905253	0.877486	0.641222	0.340946	0.59481	0.00166465	0.00656189	0.933507	0.345784	0.310647	0.00780025	0.0721021	0.984299	0.0156949	0.0762379	0.0361649	0.0622388	0.0878726	0.00493263	0.579536	0.00201248	0.00389957	0.451037	0.772584	0.733209	0.381776	0.45309	0.700061	0.30072	0.124791	0.506552	0.727543	0.398877	0.234728	0.0729633	0.902612	0.500591	0.281464	0.691352	0.936005	0.00482705	0.815897	0.443864
BMI	0.00278676	0.715234	0.295513	0.862436		2.81216e-22	3.06256e-24	0.132693	0.00445698	0.000892463	0.946903	0.00434876	1.32468e-06	0.107904	0.0045536	9.4691e-06	0.594148	0.0890286	0.0882202	0.471421	0.0679211	0.236913	0.893596	0.781075	0.679589	0.463264	0.81921	0.449663	0.529474	0.5724	0.327483	0.0994596	0.520664	0.799632	0.314962	0.182324	0.238349	0.505549	0.231609	0.41753	0.107198	0.531818	0.67638	0.386757	0.0553565	0.970853	0.00518182	0.0763319	0.16966
Weight	0.0500796	0.831145	0.0326613	0.781493	2.81216e-22		5.19476e-29	0.36037	0.0793758	0.00959513	0.774121	0.00511706	5.53042e-06	0.584198	0.00608499	0.0138462	0.828566	0.0514998	0.153643	0.83177	0.0373607	0.904324	0.966007	0.712756	0.750973	0.746098	0.150815	0.184065	0.919964	0.97185	0.213394	0.27655	0.707177	0.583937	0.264911	0.330232	0.0358126	0.547934	0.541348	0.836584	0.0594318	0.522469	0.897744	0.597429	0.0755271	0.937591	0.000709247	0.422362	0.533579
Waist	0.00527552	0.309421	0.110623	0.905253	3.06256e-24	5.19476e-29		0.104366	0.0081247	0.0017214	0.851689	0.00682087	2.66546e-05	0.115501	0.00374998	0.000465335	0.667041	0.0128938	0.0360839	0.572773	0.0109444	0.188853	0.431938	0.648145	0.849157	0.904627	0.190132	0.344135	0.9939	0.981391	0.162957	0.403088	0.656329	0.546706	0.13813	0.47258	0.0264913	0.783974	0.425948	0.245552	0.0271588	0.297687	0.396019	0.453709	0.039248	0.698106	0.00104985	0.104233	0.177121
HbA1c	0.00589106	0.0239857	0.709997	0.877486	0.132693	0.36037	0.104366		5.13649e-10	0.0867755	0.155549	0.000258594	8.79772e-05	3.21983e-05	2.28186e-05	1.92094e-06	0.108491	0.000201168	0.000283975	0.0536277	0.000348626	0.00908118	0.00357538	9.48133e-05	0.0985733	0.270079	0.813873	0.32957	0.949643	0.226171	0.00334821	0.0415284	0.586925	0.671721	0.52646	0.165827	0.776712	0.100692	0.573067	0.29561	0.0185932	0.625768	0.441085	0.122023	0.141859	0.882885	0.0348978	0.0076544	0.213366
Glucose	0.00297639	0.641107	0.509419	0.641222	0.00445698	0.0793758	0.0081247	5.13649e-10		0.849871	0.899025	0.00505002	9.91737e-05	9.38089e-07	5.5298e-05	0.00185369	0.229157	4.35495e-06	0.00115184	0.317881	3.26073e-05	0.0120265	0.00534595	0.000935177	0.0362673	0.772378	0.265449	0.89361	0.0101482	0.0888521	0.333957	0.654138	0.00886242	0.012534	0.0719365	0.323253	0.00245057	0.000553229	0.100095	0.828041	0.000167121	0.123978	0.00874825	0.0901468	0.00667356	0.0388145	0.000194302	0.00454227	0.503274
C peptide	0.0539389	0.269756	0.52014	0.340946	0.000892463	0.00959513	0.0017214	0.0867755	0.849871		0.799484	0.442103	0.0981659	0.408757	0.624443	0.248176	0.996722	0.442208	0.735258	0.979828	0.338248	0.737329	0.211976	0.0928453	0.436822	0.883412	0.0887592	0.276932	0.808478	0.886291	0.675112	0.405881	0.29172	0.641179	0.864819	0.453539	0.60227	0.399302	0.748881	0.837379	0.420935	0.192615	0.169497	0.811612	0.967117	0.194971	0.385912	0.222457	0.358722
Bilirrubin	0.067482	0.632212	0.6975	0.59481	0.946903	0.774121	0.851689	0.155549	0.899025	0.799484		0.614177	0.749107	0.484387	0.212971	0.184917	0.0101266	0.00114183	0.813543	0.0241516	0.00230279	0.0490595	0.769111	0.383702	0.511285	0.913142	0.228734	0.0380363	0.523173	0.996791	0.254094	0.510823	0.988216	0.709559	0.420052	0.806946	0.662629	0.647759	0.263363	0.208392	0.0799897	0.682798	0.669402	0.925652	0.426487	0.570962	0.609482	0.0224358	0.0579301
AST	0.722883	0.471895	0.12923	0.00166465	0.00434876	0.00511706	0.00682087	0.000258594	0.00505002	0.442103	0.614177		6.74e-20	0.0396686	5.26877e-06	0.00481621	0.35068	0.135576	0.0489026	0.286398	0.209033	0.179868	0.49907	0.320123	0.623054	0.625486	0.0182804	0.522685	0.823267	0.486034	0.117667	0.255159	0.862937	0.756592	0.629696	0.671846	0.911894	0.28311	0.787594	0.0844083	0.843229	0.299979	0.965565	0.506797	0.0446901	0.660111	0.000805219	0.413662	0.982966
ALT	0.0814183	0.673692	0.437599	0.00656189	1.32468e-06	5.53042e-06	2.66546e-05	8.79772e-05	9.91737e-05	0.0981659	0.749107	6.74e-20		0.0298699	2.71111e-07	0.000183233	0.533885	0.00510888	0.00198115	0.380741	0.00686145	0.0877726	0.0739294	0.0856186	0.55506	0.464812	0.111587	0.273107	0.816457	0.958517	0.0746933	0.153458	0.529963	0.693515	0.563279	0.98095	0.259094	0.0471583	0.292706	0.124688	0.173984	0.221771	0.54182	0.394917	0.0281227	0.91147	5.4343e-07	0.116461	0.727075
ALP	0.0470482	0.747397	0.946669	0.933507	0.107904	0.584198	0.115501	3.21983e-05	9.38089e-07	0.408757	0.484387	0.0396686	0.0298699		0.031078	0.00282734	0.341177	0.10383	0.00329435	0.174758	0.224245	0.165488	0.0117612	0.0299365	0.806311	0.964756	0.794422	0.436205	0.914996	0.877926	0.289807	0.508294	0.724652	0.733939	0.347237	0.210854	0.378103	0.0374661	0.549666	0.342415	0.0253925	0.2708	0.111786	0.555795	0.554705	0.297978	0.0857061	0.6334	0.358474
GGT	7.33976e-05	0.176722	0.678272	0.345784	0.0045536	0.00608499	0.00374998	2.28186e-05	5.5298e-05	0.624443	0.212971	5.26877e-06	2.71111e-07	0.031078		0.000837735	0.0101305	1.22342e-06	0.194193	0.0585639	1.38633e-06	0.0316308	0.511489	0.806508	0.0045511	0.0053958	0.438512	0.931417	0.378898	0.237979	0.0120087	0.00467726	0.915906	0.227909	0.306356	0.902342	0.223445	0.141906	0.766366	0.0953835	0.0648594	0.69925	0.781736	0.539928	0.002583	0.98587	0.000127846	0.000986009	0.607214
CRP	0.0216889	0.0545163	0.953388	0.310647	9.4691e-06	0.0138462	0.000465335	1.92094e-06	0.00185369	0.248176	0.184917	0.00481621	0.000183233	0.00282734	0.000837735		0.0384741	0.0123048	0.000653226	0.00955133	0.0155341	0.000577134	0.024621	0.073932	0.95937	0.67176	0.198815	0.541215	0.0554814	0.0155487	0.00772537	0.031915	0.0897112	0.0560386	0.20474	0.585174	0.443574	0.359239	0.341375	0.782075	0.0333586	0.801626	0.224012	0.101537	0.11208	0.612567	0.0279326	0.000128042	0.995137
Chol	0.969204	0.380598	0.894576	0.00780025	0.594148	0.828566	0.667041	0.108491	0.229157	0.996722	0.0101266	0.35068	0.533885	0.341177	0.0101305	0.0384741		3.29891e-06	0.682333	0	1.7914e-06	9.33574e-22	0.0666176	0.00641617	7.38678e-05	1.42858e-05	0.0769633	0.906585	0.035614	0.00723344	0.00423861	0.123202	0.0154634	0.0474424	0.46707	0.985611	0.164412	0.00784026	9.52384e-08	0.18495	0.107212	0.000716601	0.172262	0.506981	0.0195277	0.345977	0.197423	0.0506855	0.435105
Tg	0.0475913	0.270339	0.233349	0.0721021	0.0890286	0.0514998	0.0128938	0.000201168	4.35495e-06	0.442208	0.00114183	0.135576	0.00510888	0.10383	1.22342e-06	0.0123048	3.29891e-06		0.000279195	0.000634637	0	3.41709e-08	0.0623265	0.871357	1.97504e-08	0.00587193	0.525092	0.745156	0.108038	0.638638	0.00632131	0.667353	0.19133	0.0233108	0.133017	0.000285159	0.00731779	0.0182054	0.355396	0.7002	1.14506e-09	0.664487	0.000635847	0.349924	0.000853683	0.00151131	3.28402e-10	3.59214e-08	0.350886
HDLc	0.109967	0.00493679	0.981668	0.984299	0.0882202	0.153643	0.0360839	0.000283975	0.00115184	0.735258	0.813543	0.0489026	0.00198115	0.00329435	0.194193	0.000653226	0.682333	0.000279195		0.308191	0.000133298	0.0173228	3.40707e-18	3.60018e-05	0.777587	0.352164	0.094938	0.562387	0.890312	0.392413	0.00771224	0.54936	0.97517	0.582838	0.287366	0.0941373	0.27099	0.000171992	0.0319724	0.821497	0.00214284	0.00895757	0.142995	0.79619	0.0204646	0.136415	2.4636e-07	3.33514e-06	0.259406
LDLc	0.917738	0.126991	0.790763	0.0156949	0.471421	0.83177	0.572773	0.0536277	0.317881	0.979828	0.0241516	0.286398	0.380741	0.174758	0.0585639	0.00955133	0	0.000634637	0.308191		0.000159319	3.38645e-24	0.480393	0.0801806	0.00649904	0.000456833	0.0868713	0.928901	0.00671422	0.000907542	0.00201956	0.0633763	0.00384702	0.00422068	0.492725	0.718165	0.0328014	0.00666507	7.83786e-07	0.203552	0.338162	0.0037666	0.263655	0.667207	0.0225377	0.468409	0.238251	0.0620673	0.364741
VLDLc	0.0315894	0.264172	0.217897	0.0762379	0.0679211	0.0373607	0.0109444	0.000348626	3.26073e-05	0.338248	0.00230279	0.209033	0.00686145	0.224245	1.38633e-06	0.0155341	1.7914e-06	0	0.000133298	0.000159319		7.85644e-09	0.0944974	0.925346	1.54065e-08	0.00440517	0.498273	0.712518	0.176226	0.80716	0.00521006	0.511138	0.274744	0.0389253	0.133442	0.000299561	0.0111372	0.037763	0.255197	0.567636	3.60573e-09	0.552232	0.00182303	0.328137	0.000643239	0.00404988	2.45432e-09	9.35498e-08	0.32511
ApoB	0.648133	0.0158249	0.928782	0.0361649	0.236913	0.904324	0.188853	0.00908118	0.0120265	0.737329	0.0490595	0.179868	0.0877726	0.165488	0.0316308	0.000577134	9.33574e-22	3.41709e-08	0.0173228	3.38645e-24	7.85644e-09		0.360951	0.220897	0.000271375	0.000316375	0.343786	0.808003	0.10518	0.0161353	0.00591446	0.334549	0.0424585	0.0699691	0.0634963	0.183926	0.366974	0.306747	0.00400176	0.862599	0.00383742	0.0243829	0.00430812	0.0838963	0.00350458	0.0351583	0.0118998	0.000238782	0.0522084
ApoA-I	0.0778948	0.0188614	0.338371	0.0622388	0.893596	0.966007	0.431938	0.00357538	0.00534595	0.211976	0.769111	0.49907	0.0739294	0.0117612	0.511489	0.024621	0.0666176	0.0623265	3.40707e-18	0.480393	0.0944974	0.360951		3.23853e-08	0.0353109	0.00960563	0.0155152	0.0452914	0.707693	0.94926	0.140682	0.626947	0.981147	0.77176	0.0165322	0.630032	0.152725	0.00727346	0.00409347	0.665663	0.146767	0.00994228	0.710268	0.174461	0.740407	0.967298	0.0132664	0.0118075	0.697896
ApoA-II	0.346448	0.56206	0.872767	0.0878726	0.781075	0.712756	0.648145	9.48133e-05	0.000935177	0.0928453	0.383702	0.320123	0.0856186	0.0299365	0.806508	0.073932	0.00641617	0.871357	3.60018e-05	0.0801806	0.925346	0.220897	3.23853e-08		0.00159195	0.000167294	0.133916	0.0217826	0.419011	0.844545	0.229744	0.311773	0.130156	0.504722	0.332961	0.775385	0.439604	0.00177064	0.00486085	0.0438021	0.393287	1.41201e-05	0.271157	0.349602	0.75356	0.207819	0.269018	0.0976112	0.0560025
ApoC-III	0.898993	0.487489	0.964625	0.00493263	0.679589	0.750973	0.849157	0.0985733	0.0362673	0.436822	0.511285	0.623054	0.55506	0.806311	0.0045511	0.95937	7.38678e-05	1.97504e-08	0.777587	0.00649904	1.54065e-08	0.000271375	0.0353109	0.00159195		0.00015391	0.917014	0.0551801	0.0892986	0.462434	0.309913	0.803875	0.0789571	0.0148863	0.861798	0.00182063	0.132034	0.246853	0.0742217	0.736774	1.93185e-06	0.291353	0.0832813	0.968923	2.71853e-05	0.058163	0.00115847	0.0524768	0.76082
ApoE	0.522191	0.775884	0.652387	0.579536	0.463264	0.746098	0.904627	0.270079	0.772378	0.883412	0.913142	0.625486	0.464812	0.964756	0.0053958	0.67176	1.42858e-05	0.00587193	0.352164	0.000456833	0.00440517	0.000316375	0.00960563	0.000167294	0.00015391		0.34739	0.402096	0.521545	0.107586	0.204426	0.0176205	0.996633	0.413166	0.000481088	0.932647	0.0586765	0.345274	0.000873623	0.306353	0.17065	0.0593027	0.0342491	0.0271	0.00613771	0.0016411	0.368373	0.321833	0.00837786
TnT	0.456641	0.0920569	1.40275e-05	0.00201248	0.81921	0.150815	0.190132	0.813873	0.265449	0.0887592	0.228734	0.0182804	0.111587	0.794422	0.438512	0.198815	0.0769633	0.525092	0.094938	0.0868713	0.498273	0.343786	0.0155152	0.133916	0.917014	0.34739		0.000592161	0.557866	0.694868	0.447921	0.651346	0.52608	0.707095	0.240581	0.8821	0.515162	0.130719	0.0826218	0.457423	0.157511	0.45223	0.961	0.637988	0.864893	0.743559	0.523209	0.252978	0.532735
NT-proBNP	0.145863	0.315556	0.117141	0.00389957	0.449663	0.184065	0.344135	0.32957	0.89361	0.276932	0.0380363	0.522685	0.273107	0.436205	0.931417	0.541215	0.906585	0.745156	0.562387	0.928901	0.712518	0.808003	0.0452914	0.0217826	0.0551801	0.402096	0.000592161		0.956191	0.730469	0.782115	0.44073	0.528285	0.328334	0.670006	0.0065331	0.879553	0.54694	0.859812	0.908662	0.963389	0.560928	0.539888	0.408958	0.0195136	0.357299	0.205133	0.832274	0.194224
VLDL Chol	0.45096	0.0402995	0.511489	0.451037	0.529474	0.919964	0.9939	0.949643	0.0101482	0.808478	0.523173	0.823267	0.816457	0.914996	0.378898	0.0554814	0.035614	0.108038	0.890312	0.00671422	0.176226	0.10518	0.707693	0.419011	0.0892986	0.521545	0.557866	0.956191		2.38248e-30	1.62246e-06	8.2775e-12	7.36418e-38	1.74869e-13	0.586962	4.45664e-06	1.19631e-06	0.00450963	0.860167	0.90496	0.0294937	0.0598816	0.0011959	0.697931	0.81136	0.00118702	0.0581202	0.966167	0.777077
VLDL tg	0.500637	0.0993718	0.682449	0.772584	0.5724	0.97185	0.981391	0.226171	0.0888521	0.886291	0.996791	0.486034	0.958517	0.877926	0.237979	0.0155487	0.00723344	0.638638	0.392413	0.000907542	0.80716	0.0161353	0.94926	0.844545	0.462434	0.107586	0.694868	0.730469	2.38248e-30		2.94218e-14	4.08396e-12	3.24843e-22	1.50932e-13	0.866437	0.000207193	8.68959e-09	0.0247872	0.60946	0.35353	0.237326	0.0853656	0.00485384	0.982691	0.33089	0.0100975	0.204577	0.516619	0.710462
VLDL phos	0.318144	0.0252247	0.672357	0.733209	0.327483	0.213394	0.162957	0.00334821	0.333957	0.675112	0.254094	0.117667	0.0746933	0.289807	0.0120087	0.00772537	0.00423861	0.00632131	0.00771224	0.00201956	0.00521006	0.00591446	0.140682	0.229744	0.309913	0.204426	0.447921	0.782115	1.62246e-06	2.94218e-14		0.000646998	4.60969e-07	0.00749214	0.366615	0.162169	0.345593	0.159088	0.0352543	0.000662356	0.0901073	0.0359936	0.1056	0.379794	0.0861229	0.0697474	0.169655	0.314207	0.687559
VLDL FC	0.718607	0.151618	0.755231	0.381776	0.0994596	0.27655	0.403088	0.0415284	0.654138	0.405881	0.510823	0.255159	0.153458	0.508294	0.00467726	0.031915	0.123202	0.667353	0.54936	0.0633763	0.511138	0.334549	0.626947	0.311773	0.803875	0.0176205	0.651346	0.44073	8.2775e-12	4.08396e-12	0.000646998		2.94516e-05	3.48777e-05	0.192478	0.0055684	1.62237e-05	0.947606	0.724913	0.871569	0.00484784	0.18031	0.0791109	0.140107	0.00468016	0.499469	0.520823	0.192371	0.169699
VLDL EC	0.636851	0.0155826	0.773789	0.45309	0.520664	0.707177	0.656329	0.586925	0.00886242	0.29172	0.988216	0.862937	0.529963	0.724652	0.915906	0.0897112	0.0154634	0.19133	0.97517	0.00384702	0.274744	0.0424585	0.981147	0.130156	0.0789571	0.996633	0.52608	0.528285	7.36418e-38	3.24843e-22	4.60969e-07	2.94516e-05		1.41032e-12	0.113005	3.64418e-06	0.000250108	0.000214855	0.905875	0.976725	0.233507	0.00123061	0.00256018	0.2119	0.398941	0.000346699	0.0185456	0.90052	0.985447
VLDL apoB	0.278329	0.301476	0.894483	0.700061	0.799632	0.583937	0.546706	0.671721	0.012534	0.641179	0.709559	0.756592	0.693515	0.733939	0.227909	0.0560386	0.0474424	0.0233108	0.582838	0.00422068	0.0389253	0.0699691	0.77176	0.504722	0.0148863	0.413166	0.707095	0.328334	1.74869e-13	1.50932e-13	0.00749214	3.48777e-05	1.41032e-12		0.251876	2.77134e-08	8.93439e-17	0.00396572	0.699376	0.471891	0.0200797	0.109558	0.275441	0.0732338	0.214909	0.0773768	0.000623104	0.106204	0.401724
VLDL apoE	0.906058	0.0122148	0.693402	0.30072	0.314962	0.264911	0.13813	0.52646	0.0719365	0.864819	0.420052	0.629696	0.563279	0.347237	0.306356	0.20474	0.46707	0.133017	0.287366	0.492725	0.133442	0.0634963	0.0165322	0.332961	0.861798	0.000481088	0.240581	0.670006	0.586962	0.866437	0.366615	0.192478	0.113005	0.251876		0.91142	0.00360388	0.389361	0.308743	0.544249	0.0330836	0.891405	0.0811624	6.55424e-14	0.937026	0.438401	0.112256	0.598037	0.204874
VLDL apoC-III	0.178822	0.807644	0.650119	0.124791	0.182324	0.330232	0.47258	0.165827	0.323253	0.453539	0.806946	0.671846	0.98095	0.210854	0.902342	0.585174	0.985611	0.000285159	0.0941373	0.718165	0.000299561	0.183926	0.630032	0.775385	0.00182063	0.932647	0.8821	0.0065331	4.45664e-06	0.000207193	0.162169	0.0055684	3.64418e-06	2.77134e-08	0.91142		0.0219876	0.0254399	0.483764	0.700251	0.0234499	0.247274	0.000377817	0.171967	0.000742145	2.14142e-05	8.36392e-05	0.00116838	0.0245624
VLDL protein	0.0588144	0.556645	0.850486	0.506552	0.238349	0.0358126	0.0264913	0.776712	0.00245057	0.60227	0.662629	0.911894	0.259094	0.378103	0.223445	0.443574	0.164412	0.00731779	0.27099	0.0328014	0.0111372	0.366974	0.152725	0.439604	0.132034	0.0586765	0.515162	0.879553	1.19631e-06	8.68959e-09	0.345593	1.62237e-05	0.000250108	8.93439e-17	0.00360388	0.0219876		0.0528828	0.471055	0.254506	0.00122193	0.667899	0.39139	0.130881	0.945229	0.913889	0.000944548	0.485572	0.0383225
LDL Chol	0.851366	0.948441	0.193122	0.727543	0.505549	0.547934	0.783974	0.100692	0.000553229	0.399302	0.647759	0.28311	0.0471583	0.0374661	0.141906	0.359239	0.00784026	0.0182054	0.000171992	0.00666507	0.037763	0.306747	0.00727346	0.00177064	0.246853	0.345274	0.130719	0.54694	0.00450963	0.0247872	0.159088	0.947606	0.000214855	0.00396572	0.389361	0.0254399	0.0528828		2.12214e-09	0.416177	0.000514409	1.99577e-21	0.220254	0.893927	0.0789804	0.113158	6.40551e-08	5.79197e-06	0.141221
LDL tg	0.822519	0.622521	0.670365	0.398877	0.231609	0.541348	0.425948	0.573067	0.100095	0.748881	0.263363	0.787594	0.292706	0.549666	0.766366	0.341375	9.52384e-08	0.355396	0.0319724	7.83786e-07	0.255197	0.00400176	0.00409347	0.00486085	0.0742217	0.000873623	0.0826218	0.859812	0.860167	0.60946	0.0352543	0.724913	0.905875	0.699376	0.308743	0.483764	0.471055	2.12214e-09		0.00779409	0.648999	9.76767e-09	0.399108	0.443514	0.261374	0.393394	0.51998	0.00323044	0.0898449
LDL phos	0.497077	0.555965	0.987127	0.234728	0.41753	0.836584	0.245552	0.29561	0.828041	0.837379	0.208392	0.0844083	0.124688	0.342415	0.0953835	0.782075	0.18495	0.7002	0.821497	0.203552	0.567636	0.862599	0.665663	0.0438021	0.736774	0.306353	0.457423	0.908662	0.90496	0.35353	0.000662356	0.871569	0.976725	0.471891	0.544249	0.700251	0.254506	0.416177	0.00779409		0.714201	0.254106	4.19979e-07	0.321213	0.476385	7.52169e-09	0.0762672	0.626937	0.0010119
LDL FC	0.0675503	0.190227	0.0425441	0.0729633	0.107198	0.0594318	0.0271588	0.0185932	0.000167121	0.420935	0.0799897	0.843229	0.173984	0.0253925	0.0648594	0.0333586	0.107212	1.14506e-09	0.00214284	0.338162	3.60573e-09	0.00383742	0.146767	0.393287	1.93185e-06	0.17065	0.157511	0.963389	0.0294937	0.237326	0.0901073	0.00484784	0.233507	0.0200797	0.0330836	0.0234499	0.00122193	0.000514409	0.648999	0.714201		0.361432	0.00653351	0.0891496	0.177379	0.0487854	3.93485e-05	0.00039337	0.967042
LDL EC	0.357691	0.872337	0.798767	0.902612	0.531818	0.522469	0.297687	0.625768	0.123978	0.192615	0.682798	0.299979	0.221771	0.2708	0.69925	0.801626	0.000716601	0.664487	0.00895757	0.0037666	0.552232	0.0243829	0.00994228	1.41201e-05	0.291353	0.0593027	0.45223	0.560928	0.0598816	0.0853656	0.0359936	0.18031	0.00123061	0.109558	0.891405	0.247274	0.667899	1.99577e-21	9.76767e-09	0.254106	0.361432		0.734927	0.396035	0.363056	0.706099	0.00120866	0.0201824	0.0660991
LDL apoB	0.790418	0.909042	0.209697	0.500591	0.67638	0.897744	0.396019	0.441085	0.00874825	0.169497	0.669402	0.965565	0.54182	0.111786	0.781736	0.224012	0.172262	0.000635847	0.142995	0.263655	0.00182303	0.00430812	0.710268	0.271157	0.0832813	0.0342491	0.961	0.539888	0.0011959	0.00485384	0.1056	0.0791109	0.00256018	0.275441	0.0811624	0.000377817	0.39139	0.220254	0.399108	4.19979e-07	0.00653351	0.734927		0.0997454	0.00550001	2.72421e-30	0.0136999	0.196632	7.98766e-05
LDL apoE	0.498302	0.462266	0.885009	0.281464	0.386757	0.597429	0.453709	0.122023	0.0901468	0.811612	0.925652	0.506797	0.394917	0.555795	0.539928	0.101537	0.506981	0.349924	0.79619	0.667207	0.328137	0.0838963	0.174461	0.349602	0.968923	0.0271	0.637988	0.408958	0.697931	0.982691	0.379794	0.140107	0.2119	0.0732338	6.55424e-14	0.171967	0.130881	0.893927	0.443514	0.321213	0.0891496	0.396035	0.0997454		0.306901	0.113582	0.502417	0.913917	0.245843
LDL apoC-III	0.750753	0.363436	0.97658	0.691352	0.0553565	0.0755271	0.039248	0.141859	0.00667356	0.967117	0.426487	0.0446901	0.0281227	0.554705	0.002583	0.11208	0.0195277	0.000853683	0.0204646	0.0225377	0.000643239	0.00350458	0.740407	0.75356	2.71853e-05	0.00613771	0.864893	0.0195136	0.81136	0.33089	0.0861229	0.00468016	0.398941	0.214909	0.937026	0.000742145	0.945229	0.0789804	0.261374	0.476385	0.177379	0.363056	0.00550001	0.306901		0.000156069	7.74851e-06	0.0266978	0.016483
LDL protein	0.538852	0.802294	0.0980169	0.936005	0.970853	0.937591	0.698106	0.882885	0.0388145	0.194971	0.570962	0.660111	0.91147	0.297978	0.98587	0.612567	0.345977	0.00151131	0.136415	0.468409	0.00404988	0.0351583	0.967298	0.207819	0.058163	0.0016411	0.743559	0.357299	0.00118702	0.0100975	0.0697474	0.499469	0.000346699	0.0773768	0.438401	2.14142e-05	0.913889	0.113158	0.393394	7.52169e-09	0.0487854	0.706099	2.72421e-30	0.113582	0.000156069		0.0211973	0.145433	2.36514e-06
HDL Chol	0.598488	0.133808	0.953766	0.00482705	0.00518182	0.000709247	0.00104985	0.0348978	0.000194302	0.385912	0.609482	0.000805219	5.4343e-07	0.0857061	0.000127846	0.0279326	0.197423	3.28402e-10	2.4636e-07	0.238251	2.45432e-09	0.0118998	0.0132664	0.269018	0.00115847	0.368373	0.523209	0.205133	0.0581202	0.204577	0.169655	0.520823	0.0185456	0.000623104	0.112256	8.36392e-05	0.000944548	6.40551e-08	0.51998	0.0762672	3.93485e-05	0.00120866	0.0136999	0.502417	7.74851e-06	0.0211973		7.09704e-06	0.959643
HDL tg	0.270236	0.0799615	0.446128	0.815897	0.0763319	0.422362	0.104233	0.0076544	0.00454227	0.222457	0.0224358	0.413662	0.116461	0.6334	0.000986009	0.000128042	0.0506855	3.59214e-08	3.33514e-06	0.0620673	9.35498e-08	0.000238782	0.0118075	0.0976112	0.0524768	0.321833	0.252978	0.832274	0.966167	0.516619	0.314207	0.192371	0.90052	0.106204	0.598037	0.00116838	0.485572	5.79197e-06	0.00323044	0.626937	0.00039337	0.0201824	0.196632	0.913917	0.0266978	0.145433	7.09704e-06		0.36826
HDL phos	0.249263	0.250832	0.112989	0.443864	0.16966	0.533579	0.177121	0.213366	0.503274	0.358722	0.0579301	0.982966	0.727075	0.358474	0.607214	0.995137	0.435105	0.350886	0.259406	0.364741	0.32511	0.0522084	0.697896	0.0560025	0.76082	0.00837786	0.532735	0.194224	0.777077	0.710462	0.687559	0.169699	0.985447	0.401724	0.204874	0.0245624	0.0383225	0.141221	0.0898449	0.0010119	0.967042	0.0660991	7.98766e-05	0.245843	0.016483	2.36514e-06	0.959643	0.36826
HDL FC	0.0716779	0.0838006	0.264253	0.0740281	0.00293228	0.000883647	9.1647e-05	0.107412	0.00110192	0.053209	0.395018	0.255863	0.00429942	0.0686949	0.0753815	0.0572089	0.0183872	1.02705e-09	9.81412e-05	0.0320421	9.38837e-10	4.88063e-05	0.00979716	0.613148	0.000494062	0.599528	0.132715	0.631756	0.232193	0.407918	0.0422	0.137362	0.607892	0.118026	2.86164e-05	0.0137673	0.000540757	0.0756937	0.22967	0.577746	4.84752e-12	0.288851	0.000246523	0.000755189	0.00126921	0.0248408	2.80835e-12	0.0765362	0.261579
HDL EC	0.843805	0.217409	0.57645	0.00425972	0.0526823	0.013584	0.0338308	0.078273	0.00245262	0.936658	0.763634	0.000801258	1.49338e-05	0.186714	0.00014712	0.0394196	0.527668	1.1301e-06	5.81391e-06	0.578728	4.98036e-06	0.130319	0.0598624	0.127553	0.00944068	0.469496	0.996449	0.196338	0.0758153	0.209676	0.449041	0.183846	0.00778263	0.000274285	0.567936	6.68589e-05	0.00552729	1.42903e-09	0.173582	0.0642157	0.0183619	3.6652e-06	0.100348	0.85506	2.87776e-05	0.0541656	0	9.99443e-07	0.532222
HDL apoA-I	0.0233135	0.234992	0.402954	0.787617	0.148895	0.23125	0.517086	0.00891225	0.166233	0.706706	0.201464	0.21095	0.511791	0.706955	0.224699	0.092651	0.0718546	0.00206692	0.0319658	0.0726277	0.00149269	0.0355883	0.000479332	0.913351	0.00951889	0.533546	0.152001	0.807638	0.427961	0.40513	0.229781	0.711592	0.159956	0.850636	0.0754968	0.408223	0.27801	0.609076	0.194629	0.84095	0.00994587	0.742405	0.360013	0.280204	0.513316	0.20241	0.916945	0.0244339	1.09996e-05
HDL apoA-II	0.709388	0.110789	0.0823722	0.50931	0.157397	0.196269	0.0607932	0.528191	0.235521	0.0045774	0.191791	0.233304	0.0229386	0.620632	0.544734	0.170653	0.0290499	1.59969e-05	2.23289e-07	0.00907741	9.60084e-06	4.94306e-05	1.7828e-05	0.0501943	0.105263	0.0259831	0.153878	0.227697	0.742987	0.970899	0.220689	0.720626	0.981195	0.734723	0.30279	0.00950589	0.562688	0.472827	0.313556	0.296016	0.00133909	0.438193	0.000233036	0.475698	0.00148423	0.000260713	1.82398e-05	0.0174033	3.85241e-05
HDL apoE	0.386692	0.437745	0.81812	0.241985	0.104618	0.0683497	0.0136615	0.802614	0.063421	0.33935	0.0700024	0.886046	0.583945	0.536843	0.817542	0.132347	0.970375	0.044013	0.321672	0.727915	0.0629459	0.464477	0.404837	0.189609	0.493232	2.43701e-08	0.699085	0.679929	0.258545	0.16311	0.589623	0.00739953	0.977729	0.135624	8.09559e-08	0.14666	0.000495797	0.0834249	0.156852	0.23044	0.00116221	0.827406	0.363187	2.16968e-05	0.887557	0.293725	0.0146344	0.0857604	0.0722183
HDL apoC-III	0.0339457	0.144527	0.116146	0.13871	0.230049	0.028473	0.0200794	0.000296472	0.000450182	0.723387	0.198458	0.67902	0.0994574	0.0746478	0.000266397	0.0539538	0.000123064	6.75846e-13	0.118871	0.00246746	3.01069e-13	5.17802e-05	0.814388	0.57447	2.67359e-12	0.0551319	0.153087	0.170584	0.725608	0.836132	0.00890523	0.584449	0.795532	0.168459	0.0030285	0.0807737	0.0089046	0.274192	0.145025	0.399033	1.42412e-07	0.221348	0.033865	0.119929	0.00241597	0.13917	2.35558e-05	0.0236748	0.785881
HDL protein	0.430797	0.409862	0.494776	0.326446	0.0114676	0.0193956	0.0106684	0.332408	0.587178	0.155951	0.0588049	0.0931799	0.0162544	0.959435	0.410737	0.920718	0.371809	0.0291106	0.0870546	0.401772	0.0307368	0.0609442	0.647093	0.043349	0.263225	0.00728344	0.767019	0.0937471	0.31525	0.413543	0.97563	0.361887	0.141195	0.378137	0.744578	0.0082466	0.846115	0.618981	0.0412921	0.312911	0.197635	0.773828	1.97061e-05	0.797157	9.34511e-05	4.58729e-06	7.77096e-05	0.712004	3.31691e-19
LDL susc ox	0.253102	0.410732	0.324638	0.332957	0.539411	0.390047	0.4231	0.19733	0.55445	0.643008	0.372032	0.899747	0.532025	0.468396	0.700913	0.631385	0.702757	0.566885	0.836244	0.608798	0.476677	0.805045	0.699467	0.682779	0.401292	0.10693	0.111466	0.183708	0.0588498	0.0654605	0.302382	0.436036	0.0243754	0.0131296	0.577522	4.40605e-06	0.376183	0.875752	0.333715	0.464029	0.918074	0.994626	0.997623	0.501203	0.0164439	0.553892	0.263341	0.375046	0.426604
LDL susc agg	0.261197	0.94501	0.528543	0.646043	0.933084	0.631798	0.798263	0.0478134	0.0706545	0.522444	0.755641	0.0998123	0.155727	0.33007	0.0341344	0.109136	0.368142	0.00495068	0.0224091	0.493591	0.00788924	0.231032	0.359279	0.661297	0.013937	0.0018216	0.584617	0.703267	0.421292	0.662236	0.0277687	0.323103	0.170534	0.0735205	0.00272597	0.286794	0.689914	0.296638	0.0854704	0.0971586	0.105302	0.920434	0.581511	0.0292253	0.0404043	0.0914405	0.0365287	0.0732034	0.536371
LDL (-)	0.802696	0.52324	0.728884	0.721969	0.00358227	0.0122136	0.00508816	0.379391	0.663737	0.957679	0.430125	0.410943	0.740112	0.459121	0.183704	0.400321	0.687885	0.974175	0.67217	0.76082	0.909703	0.145531	0.700054	0.152131	0.497641	0.70604	0.997501	0.0454454	0.465981	0.115976	0.168858	0.0257623	0.823328	0.649577	0.00154885	0.492325	0.0406256	0.928727	0.892481	0.0806123	0.0139294	0.216768	0.000197109	0.00020755	0.433305	0.105778	0.200654	0.753985	0.443518
LDL size	0.00441524	0.196682	0.0279132	0.843895	0.00279975	0.000280109	0.0013091	0.0052594	2.21473e-06	0.708623	0.389128	0.195407	0.00216837	0.00555503	0.00369284	0.0156534	0.561586	4.5047e-07	0.000361277	0.72172	1.56102e-06	0.0956595	0.0794216	0.576566	0.000666865	0.0277984	0.198473	0.607843	0.0144752	0.16512	0.206173	0.848852	0.0189484	0.0270593	0.474362	0.034954	0.0381903	0.000863574	0.922043	0.506382	2.53823e-09	0.704294	0.000182985	0.748544	0.000671415	4.97719e-05	2.91956e-06	0.000581834	0.309928
HDL3	0.897396	0.0575417	0.0778301	0.549438	0.6933	0.214188	0.535905	0.67912	0.934849	0.273186	0.148928	0.425394	0.589287	0.822088	0.380817	0.875119	0.199633	0.24871	0.0770153	0.117518	0.343776	0.171525	0.298498	0.398783	0.547773	0.245949	0.167033	0.0298717	0.962987	0.486461	0.000497747	0.175479	0.588466	0.311748	0.267382	0.242007	0.116027	0.519585	0.00482252	0.00104465	0.115464	0.123349	0.569932	0.26684	0.49202	0.386057	0.0409793	0.808817	0.220995
HDL susc ox	0.742655	0.113192	0.516698	0.475717	0.536908	0.957107	0.250583	0.60347	0.69693	0.430385	0.275495	0.538117	0.658995	0.560435	0.257344	0.196875	0.401122	0.574953	0.592445	0.321743	0.484247	0.195383	0.845633	0.676643	0.341432	0.0218572	0.315104	0.253913	0.112725	0.784731	0.286194	0.331341	0.0105615	0.08093	0.004491	0.492424	0.880503	0.126863	0.122409	0.031915	0.578885	0.32845	0.631899	0.0232492	0.0385336	0.286151	0.100868	0.337603	0.7251
HDL antiox	0.585982	0.53532	0.0592259	0.274145	0.746204	0.701208	0.680516	0.462014	0.816981	0.108874	0.307357	0.185819	0.285045	0.634369	0.0367711	0.714223	0.402772	0.556087	0.400354	0.482167	0.687165	0.660347	0.434197	0.161246	0.608003	0.911152	0.982234	0.213859	0.416291	0.205906	0.0263818	0.14309	0.562068	0.828588	0.903598	0.104088	0.600577	0.582631	0.978774	0.240611	0.456129	0.453167	0.387977	0.595128	0.0151976	0.409598	0.391495	0.679918	0.402691
Total PAF-AH	0.356513	0.637145	0.489195	0.632818	0.34053	0.509823	0.400954	0.132187	0.325777	0.989153	0.800672	0.816623	0.828595	0.765116	0.236085	0.971551	0.00104528	0.0197095	0.191752	0.00209329	0.017494	0.000680313	0.881424	0.455615	0.163625	0.000346144	0.672819	0.159619	0.367391	0.0120039	2.87322e-05	0.777262	0.16308	0.17282	0.604434	0.23157	0.548763	0.303151	0.00924594	0.153358	0.0521505	0.0457182	0.510442	0.134903	0.990238	0.747375	0.919208	0.233457	0.623745
PAF-AH in HDL	0.177041	0.567972	0.502692	0.737117	0.0456555	0.362366	0.121336	0.126653	0.123343	0.10229	0.68457	0.785713	0.601216	0.490748	0.793596	0.00801213	0.888184	0.208213	0.717121	0.844927	0.209545	0.151192	0.356158	0.571114	0.18478	0.286208	0.714885	0.973403	0.607169	0.983253	0.601244	0.652291	0.747028	0.686582	0.0426529	0.0967645	0.547772	0.986102	0.112874	0.0724849	0.157845	0.494717	0.436368	0.528048	0.0322317	0.556049	0.479257	0.288288	0.427053
%PAF-AH in HDL	0.253654	0.254238	0.505152	0.58314	0.166322	0.791396	0.339507	0.0103253	0.0181947	0.0449748	0.811151	0.796659	0.549773	0.699552	0.8276	0.0119854	0.0236358	0.00816189	0.223939	0.0220441	0.0071883	0.000315213	0.212817	0.973751	0.0609741	0.313822	0.540184	0.465643	0.119847	0.0699811	0.04022	0.371384	0.0826118	0.410693	0.108201	0.510698	0.967438	0.174873	0.938075	0.11677	0.031519	0.0151975	0.178737	0.287292	0.0358344	0.288431	0.760226	0.102431	0.0920209
[truncated: 17 more columns]

## Sheet: R
	iEAT	LVEF	CAC	Age	BMI	Weight	Waist	HbA1c	Glucose	C peptide	Bilirrubin	AST	ALT	ALP	GGT	CRP	Chol	Tg	HDLc	LDLc	VLDLc	ApoB	ApoA-I	ApoA-II	ApoC-III	ApoE	TnT	NT-proBNP	VLDL Chol	VLDL tg	VLDL phos	VLDL FC	VLDL EC	VLDL apoB	VLDL apoE	VLDL apoC-III	VLDL prot	LDL Chol	LDL tg	LDL phos	LDL FC	LDL EC	LDL apoB	LDL apoE	LDL apoC-III	LDL prot	HDL Chol	HDL tg	HDL phos
	iEAT	-0.013674	0.169802	0.442164	0.342854	0.228628	0.329981	0.325968	0.345248	0.268864	-0.216709	0.0431408	0.206751	0.234862	0.455786	0.272125	-0.00463082	0.234303	-0.189972	-0.0123885	0.255393	0.0563421	-0.210618	-0.114219	-0.0158038	0.0783565	0.0897575	0.174364	-0.0908893	0.0812381	0.120177	-0.0435143	-0.0569948	-0.130421	0.0142578	-0.161366	-0.225358	-0.0226364	-0.0270964	0.0819122	-0.218194	0.110787	-0.0321026	-0.0816799	-0.0383648	-0.0741492	-0.0635579	0.13262	0.138532
		LVEF	-0.00770652	-0.00541156	0.0450557	-0.0263422	-0.128038	-0.281975	-0.058447	0.162517	-0.0600069	-0.0915401	-0.0528048	-0.0404002	-0.170988	-0.239645	-0.109696	-0.137665	0.342058	-0.189761	-0.140533	-0.298229	0.292837	0.0744351	-0.091369	-0.0368938	-0.212357	-0.127454	-0.257074	0.207829	-0.279648	-0.181314	-0.301198	-0.131186	0.311537	-0.0310378	0.0748511	-0.00824553	0.0627104	-0.0749797	0.165871	-0.0204881	-0.0145673	0.0935319	-0.1155	0.0319186	0.189439	-0.220507	0.145645
			CAC	0.427752	0.127753	0.257521	0.199761	-0.0470103	0.0820078	0.0941007	-0.0483695	-0.190147	-0.0964278	0.00832852	-0.0524343	-0.00733511	0.0164988	0.147577	-0.0028611	-0.0330266	0.153699	0.0111282	-0.120656	-0.0204185	0.00579834	0.0578624	0.510388	0.196261	-0.0828996	0.051715	0.0534559	-0.0394176	-0.0363438	-0.0167756	-0.0498363	0.0573278	0.0238396	-0.163502	-0.0538006	0.0020409	-0.252371	-0.0322392	0.157673	-0.0182917	-0.00371337	0.207008	-0.00733347	0.0961467	-0.198473
				Age	0.0194315	-0.0311009	0.0136979	-0.0177398	0.0528953	0.125089	-0.0603616	-0.350327	-0.301552	0.00947703	-0.108184	-0.115528	-0.295442	-0.202175	-0.00223546	-0.269337	-0.200636	-0.240764	-0.212139	-0.195815	-0.323489	-0.064559	0.344482	0.323194	0.0865757	-0.0332502	-0.039213	0.100403	0.086185	0.0443137	0.11868	-0.175283	0.0763302	0.0400793	0.096861	-0.136115	0.204176	-0.0140815	-0.0774007	0.123477	-0.0456676	0.00924028	0.315997	-0.0267901	-0.0879485
					BMI	0.833128	0.862996	0.172882	0.316727	0.421236	-0.00761392	0.321561	0.513186	0.182265	0.319995	0.478298	0.0608632	0.1926	-0.19308	0.0821983	0.207793	0.138236	-0.0154954	0.0324082	-0.04916	0.0859823	-0.0264754	0.0874162	0.0727544	-0.0653328	0.113081	0.189142	0.0743136	0.0294006	-0.116025	-0.15359	-0.135973	-0.0770202	0.137926	-0.0937188	-0.185018	0.0723417	0.0483308	-0.100023	0.219277	0.00423311	-0.315556	0.203192	-0.158101
						Weight	0.899242	0.105671	0.198571	0.33458	0.032803	0.315991	0.48629	0.062508	0.309944	0.277659	-0.0247537	0.219903	-0.162045	-0.024284	0.236185	0.014116	-0.00493731	0.0429225	0.0377827	0.0380129	0.165297	0.152988	0.0116407	0.00408831	0.143411	0.125563	0.0435006	-0.0633837	-0.128625	-0.112444	-0.239631	-0.0695285	0.0706731	-0.0238936	-0.215805	0.073993	0.014888	-0.0611262	0.203739	-0.00907113	-0.377651	0.0927538	-0.0720323
							Waist	0.190302	0.30151	0.409564	-0.0218051	0.311926	0.46192	0.182048	0.332938	0.39426	0.0501487	0.284049	-0.240865	0.0657111	0.292273	0.156638	-0.0933909	0.0546972	0.0233196	0.0144761	0.155093	0.112312	-0.00091055	-0.00277791	0.165022	0.0993325	0.0529593	-0.0716876	-0.175226	-0.0853893	-0.259715	-0.0326409	0.0946053	-0.137638	-0.258618	0.123552	0.100826	-0.0890553	0.241869	0.0461705	-0.375844	0.191694	-0.159708
								HbA1c	0.632742	-0.223	-0.162358	0.407504	0.429259	0.452306	0.465325	0.51219	0.183148	0.408966	-0.400111	0.219382	0.397144	0.301334	-0.339047	-0.446553	0.201986	0.133633	0.0282346	0.11655	0.00757533	-0.144411	0.341281	0.240872	-0.0650996	0.0508006	-0.0758692	-0.165077	-0.0340088	-0.195004	0.0675196	0.124963	-0.276775	-0.0584489	0.0922082	-0.183898	0.174835	0.0176689	-0.249039	0.31188	0.148433
									Glucose	-0.0249576	0.0144132	0.314452	0.421389	0.516486	0.440112	0.344894	0.135962	0.488187	-0.356987	0.113093	0.449386	0.286749	-0.320659	-0.379293	0.250772	0.0346871	0.131126	0.015815	-0.297119	0.199197	0.113888	-0.0529461	-0.302251	-0.28894	-0.210423	0.11642	-0.347051	-0.39195	0.192642	0.0256838	-0.423961	-0.180423	0.302737	-0.19841	0.312719	0.240739	-0.420102	0.326362	0.0790337
										C peptide	-0.0334885	0.10199	0.215522	-0.108616	0.0656424	0.152725	0.000541855	0.101081	-0.0445695	0.0033344	0.126883	0.0449964	-0.170985	0.230998	-0.110179	-0.0204319	-0.231682	-0.149208	0.0334428	-0.0197334	0.0577974	-0.114332	0.144743	-0.0642531	-0.0234921	0.103166	-0.0718293	0.115931	0.0441574	0.0283204	-0.110728	0.178365	-0.187907	0.0328854	0.00568935	-0.177439	-0.119234	0.167187	-0.126159
											Bilirrubin	0.0579682	0.0363164	-0.079305	-0.142598	-0.150709	-0.28597	-0.357241	0.0267866	-0.251968	-0.338166	-0.226564	-0.0347037	0.103466	-0.079819	0.0130831	0.141623	-0.241679	0.0753976	-0.000475688	-0.13426	0.0776458	0.00174673	-0.0440247	0.0951409	0.0288932	0.0515612	0.0539914	0.131695	-0.147952	0.204843	-0.048299	0.0504616	-0.0110354	0.0938354	0.0669357	0.0603542	-0.265128	-0.221457
												AST	0.817552	0.23347	0.495772	0.318077	0.107097	0.170501	-0.223771	0.122227	0.144773	0.157614	-0.0809477	-0.11969	0.0606763	0.0593552	-0.277486	-0.0765611	0.0267855	-0.0834153	0.186037	0.135859	-0.0207057	0.0371668	-0.0577862	-0.0507801	-0.0132719	-0.128218	0.0323106	0.204794	-0.0237187	-0.123847	0.00517839	-0.0795009	0.237355	-0.0527126	-0.386234	0.09782	0.00256095
													ALT	0.242988	0.543551	0.408866	0.0705753	0.31018	-0.340763	0.0993198	0.301848	0.197177	-0.208998	-0.202596	0.0717426	0.087509	-0.18651	-0.129064	-0.0274437	-0.0061512	0.208459	0.167612	-0.0741729	-0.0465801	-0.0682725	-0.00282388	-0.132869	-0.231533	0.123954	0.180089	-0.159743	-0.143743	0.0720527	-0.100354	0.25533	0.0131482	-0.544082	0.184057	-0.0412578
														ALP	0.244359	0.331664	0.107805	0.183196	-0.32473	0.153239	0.13828	0.16071	-0.291429	-0.254285	-0.0298362	0.00530015	-0.0308083	0.091885	-0.0126226	-0.0181632	0.124695	0.0781095	-0.0416392	0.0401796	-0.110818	-0.147163	-0.103952	-0.242378	0.0706624	0.111924	-0.259801	-0.129681	0.186408	-0.0695828	0.0697744	0.122618	-0.201148	0.0563593	0.108276
															GGT	0.372901	0.289556	0.517513	-0.148582	0.215123	0.518188	0.250095	0.078628	-0.029587	0.340048	0.329166	0.0927261	-0.0103229	0.105254	-0.140841	0.294584	0.329731	0.0126653	-0.143878	0.122236	0.0147175	-0.145254	-0.174815	-0.0356298	0.19805	-0.218765	-0.0463159	-0.0332239	0.073421	0.34996	0.00212437	-0.436236	0.380221	0.0616024
																CRP	0.233361	0.280435	-0.375345	0.289915	0.273153	0.38827	-0.262918	-0.211914	-0.00624703	0.0511631	-0.152139	-0.0726691	0.225143	-0.282251	0.309428	0.2514	0.20005	0.224645	-0.150176	-0.0649394	0.0910587	-0.108865	0.112952	-0.0329351	-0.249388	0.0299155	0.144056	-0.193173	0.187551	0.0602572	-0.257375	0.433407	-0.000725864
																	Chol	0.493497	0.0464657	0.946979	0.507693	0.844483	0.21439	0.316247	0.45563	0.487136	-0.206885	-0.0138769	0.244711	-0.309783	0.328752	0.18079	0.280573	0.231244	-0.085847	0.00213284	0.163322	0.306818	-0.573042	0.155815	-0.188783	0.384588	0.160376	-0.0783508	0.270986	0.111106	-0.151548	0.228043	-0.0921047
																		Tg	-0.395785	0.373892	0.978437	0.582376	-0.217781	-0.0192842	0.610733	0.321617	0.0750507	-0.0384245	-0.188349	0.055493	0.314679	0.0507939	-0.153607	-0.263492	-0.176271	0.410066	-0.309358	-0.2739	-0.108968	0.0455128	-0.635914	0.0512593	0.388011	-0.110206	0.379509	0.362346	-0.65141	0.58812	-0.109987
																			HDLc	-0.115365	-0.416731	-0.272313	0.807821	0.46371	0.0343699	0.111255	-0.195573	-0.0684282	-0.0163082	0.100884	-0.307426	-0.0707165	-0.00368091	0.0648857	0.125323	-0.196039	0.12963	0.423228	-0.249611	-0.0266773	0.351373	0.301849	-0.171928	0.0305375	-0.269022	-0.174764	0.557579	-0.510713	0.132783
																				LDLc	0.412347	0.867982	0.083308	0.206132	0.322351	0.402481	-0.200419	0.0105519	0.312499	-0.377715	0.353263	0.216934	0.33207	0.328898	-0.0809914	-0.0426624	0.248456	0.312765	-0.537628	0.149522	-0.112908	0.332788	0.131615	-0.0508174	0.264935	0.0855901	-0.138797	0.217991	-0.106881
																					VLDLc	0.606867	-0.197185	0.0112393	0.617961	0.334107	0.0805224	-0.0438632	-0.160034	0.0290644	0.323717	0.0781348	-0.129529	-0.242255	-0.177305	0.411383	-0.295526	-0.243671	-0.13489	0.0679893	-0.62427	0.0707046	0.35885	-0.116067	0.390202	0.332516	-0.629412	0.576615	-0.116791
																						ApoB	-0.11085	0.14927	0.43406	0.423826	-0.114846	0.0295705	0.195303	-0.286652	0.325823	0.117049	0.243236	0.217901	-0.223012	0.160677	0.109475	0.12392	-0.339809	0.0210623	-0.341273	0.268916	0.337216	-0.208076	0.344418	0.252234	-0.299082	0.425704	-0.233034
																							ApoA-I	0.580006	0.245102	0.295298	-0.273201	-0.227368	0.0431321	-0.00732351	-0.168338	0.0558911	0.00271952	0.033374	0.270684	-0.0553922	0.16346	0.301665	-0.321572	-0.0496986	0.165836	0.290255	-0.0427344	0.155337	-0.0381157	0.0047182	0.279317	-0.283784	-0.0446496
																								ApoA-II	0.360736	0.418673	-0.172346	-0.261158	0.0934222	-0.0227144	-0.138473	-0.116787	0.174005	0.0771693	0.111815	0.0330489	0.0893609	0.350619	-0.317761	-0.23041	-0.0986611	0.472806	0.126971	0.108049	0.0363606	0.145156	0.127535	-0.190164	-0.218713
																									ApoC-III	0.426049	-0.0123218	-0.223873	-0.198925	0.0867395	0.119651	-0.0293621	-0.205533	-0.282106	-0.0205853	0.356542	-0.176711	-0.136309	-0.208791	0.0397352	-0.521135	0.124299	0.202691	0.00460729	0.467142	0.221256	-0.370452	0.226346	0.0359875
																										ApoE	-0.109275	-0.0974984	0.0746584	-0.186049	0.147214	0.27162	-0.00049217	0.0952342	0.390874	-0.0098576	0.217866	0.109752	-0.374028	-0.118889	-0.158796	0.217341	0.243222	0.253557	0.311634	0.35519	-0.104633	0.115171	-0.300381
																											TnT	0.380369	0.0673651	-0.0451203	0.0871704	0.0519713	0.0728675	-0.0432245	-0.134443	-0.0170668	-0.0747951	-0.172618	0.197773	-0.0853636	-0.161602	-0.0863484	-0.00562757	-0.0541097	0.0195798	0.0376363	-0.0733725	0.130992	-0.0717023
																												NT-proBNP	0.00632212	0.0396316	-0.0318204	-0.0885522	0.0724806	0.112138	-0.0490132	-0.305485	-0.0174382	0.0692389	0.0203236	-0.0132028	0.00528254	0.0668432	-0.0704577	-0.0948153	-0.264003	-0.105642	0.145048	-0.0243699	0.148572
																													VLDL Chol	-0.907471	0.512384	0.679075	0.942296	0.7159	-0.0624585	-0.49331	0.517916	0.31831	0.0202716	0.0137403	0.246638	0.214036	-0.360257	-0.0446442	0.0274626	-0.360477	0.215494	-0.0048815	-0.0325756
																														VLDL tg	-0.731165	-0.686243	-0.843563	-0.7172	-0.019354	0.408218	-0.595808	-0.254078	0.0587402	-0.106469	-0.135369	-0.196063	0.315808	-0.00249684	-0.111551	0.289678	-0.145225	-0.0745368	0.0427044
																															VLDL phos	0.377905	0.534626	0.300603	-0.103623	-0.159832	0.108226	0.160998	-0.238787	0.377249	-0.193209	0.237859	-0.184637	-0.100819	0.195599	-0.206459	-0.157066	0.115438	0.0462593
																																VLDL FC	0.454272	0.450532	0.149149	-0.31108	0.467122	-0.00756263	0.0404821	0.0186038	0.31585	-0.153279	-0.200028	0.168579	0.31705	-0.0776031	-0.073793	0.149184	-0.15705
																																	VLDL EC	0.696659	-0.180883	-0.497202	0.403402	0.407294	-0.0136074	-0.00335768	0.136468	0.35941	-0.336906	-0.142929	-0.096848	-0.39487	0.26607	-0.0143855	0.00209925
																																		VLDL apoB	-0.131294	-0.579188	0.774513	0.322633	-0.0444199	-0.0826515	0.262835	0.182606	-0.125021	-0.203988	-0.142003	-0.201171	0.378954	-0.184323	-0.0962802
																																			VLDL apoE	-0.0128024	0.325811	0.0988204	-0.11674	-0.0697032	0.241609	0.0157114	-0.198701	0.72443	-0.00909254	0.0890023	0.181254	-0.0606202	-0.14513
																																				VLDL apoC-III	-0.259095	-0.252978	-0.0804593	-0.0442841	-0.256411	-0.132565	0.392586	0.15623	0.374048	0.461204	-0.430459	0.360944	-0.254463
																																					VLDL protein	0.220053	-0.0828069	-0.130575	0.35962	0.0493456	-0.0984003	0.172546	0.00790618	-0.0124443	0.367153	-0.080128	-0.235037
																																						LDL Chol	-0.614814	-0.0933682	0.384247	0.835202	-0.140378	0.0153443	-0.200113	-0.180808	0.566578	-0.488169	-0.168114
																																							LDL tg	-0.299179	-0.0523457	-0.594174	-0.0968138	-0.0880157	-0.12872	-0.0979866	-0.073942	0.329404	0.193363
																																								LDL phos	-0.042128	-0.130684	-0.53621	-0.11379	-0.0818184	-0.597812	-0.201913	-0.0558928	0.365156
																																									LDL FC	-0.104743	-0.305482	0.193775	-0.154304	-0.223885	0.447838	-0.391509	0.00475516
																																										LDL EC	0.0389509	-0.0974433	-0.104391	-0.0433785	0.359943	-0.262626	-0.209153
																																											LDL apoB	-0.187753	0.311509	0.907128	-0.278071	0.147782	-0.431547
																																												LDL apoE	0.117183	0.180599	0.0770721	-0.0124402	-0.132964
																																													LDL apoC-III	0.415332	-0.482362	0.250925	-0.270802
																																														LDL protein	-0.260609	0.166378	-0.505403
																																															HDL Chol	-0.484126	0.00582344
																																																HDL tg	-0.10327
																																																	HDL phos

[truncated: 17 more columns]
